# Supplementary material for: Longitudinal Effects of Lipid-Lowering Treatment on High-Risk Plaque Features and Pericoronary Adipose Tissue Attenuation Using Serial Coronary Computed Tomography
Source: Diagnostics (Basel). 2025 Sep 16;15(18):2340. doi: 10.3390/diagnostics15182340 (PMC12468858; doi:10.3390/diagnostics15182340)
Supplement: Supplementary file 1 [file diagnostics-15-02340-s001.zip]

Archive with 1 entries (1 files):
- diagnostics-3819051-supplementary.pdf
